# Supplementary material for: Defining functional distances over Gene Ontology
Source: BMC Bioinformatics. 2008 Jan 25;9:50. doi: 10.1186/1471-2105-9-50 (PMC2375122; doi:10.1186/1471-2105-9-50)
Supplement: Additional file 1 — Functional Tree. The data provided represent the 'Functional Tree' joining the Molecular Function Gene Ontology terms. [file 1471-2105-9-50-S1.NH]

((prostanoid_receptor_act
,(thromboxane_receptor_act
,prostaglandin_F_receptor_act
):1.018600e-16
):2.030200e-16
,((cytochrome_bo3_ubiquinol_oxidase_act
,oxidoreductase_act_acting_on_diphenols_and_related_substances_as_donors_oxygen_as_acceptor
):8.356700e-16
,((alpha-16-mannosylglycoprotein_2-beta-N-acetylglucosaminyltransferase_act
,(alpha-13-mannosylglycoprotein_2-beta-N-acetylglucosaminyltransferase_act
,(chitin_synthase_act
,(phosphatidylinositol_N-acetylglucosaminyltransferase_act
,(beta-14-mannosylglycoprotein_4-beta-N-acetylglucosaminyltransferase_act
,undecaprenyldiphospho-muramoylpentapeptide_beta-N-acetylglucosaminyltransferase_act
):1.983300e-15
):2.283700e-15
):2.483200e-15
):2.497500e-15
):2.640400e-15
,((microbial_collagenase_act
,histone-lysine_N-methyltransferase_act
):7.575700e-16
,((lactose_synthase_act
,(mannosyl-oligosaccharide_12-alpha-mannosidase_act
,(alphaalpha-trehalase_act
,alpha-amylase_act
):0.000000e+00
):1.910300e-16
):1.076100e-15
,((peptidylglycine_monooxygenase_act
,protein-lysine_6-oxidase_act
):1.681100e-15
,(((protease_inhibitor_act
,((ATPase_inhibitor_act
,(ribonuclease_inhibitor_act
,alpha-amylase_inhibitor_act
):2.905000e-15
):3.305900e-15
,(protein_phosphatase_inhibitor_act
,(phosphatase_inhibitor_act
,((caspase_inhibitor_act
,DNA_gyrase_inhibitor_act
):2.027800e-15
,(enzyme_inhibitor_act
,ornithine_decarboxylase_inhibitor_act
):2.618900e-15
):2.760400e-15
):3.205800e-15
):3.401500e-15
):3.488200e-15
):8.650700e-15
,(((glycerone-phosphate_O-acyltransferase_act
,O-acetyltransferase_act
):1.954400e-15
,(serine_O-acetyltransferase_act
,(homoserine_O-acetyltransferase_act
,(chloramphenicol_O-acetyltransferase_act
,alcohol_O-acetyltransferase_act
):1.731100e-15
):2.035800e-15
):2.078600e-15
):2.256200e-15
,(transmembrane_receptor_protein_tyrosine_kinase_act
,(epidermal_growth_factor_receptor_act
,(ephrin_receptor_act
,(vascular_endothelial_growth_factor_receptor_act
,non-membrane_spanning_protein_tyrosine_kinase_act
):2.712500e-15
):3.374200e-15
):4.064600e-15
):7.096800e-15
):6.348100e-01
):6.879600e-01
,(((oxidoreductase_act_acting_on_the_CH-NH2_group_of_donors_NAD_or_NADP_as_acceptor
,glutamate_synthase_act
):8.179200e-16
,((D-serine_ammonia-lyase_act
,threonine_ammonia-lyase_act
):1.401800e-15
,(cytosol_alanyl_aminopeptidase_act
,membrane_alanyl_aminopeptidase_act
):1.481700e-15
):6.089800e-01
):6.924700e-01
,((G-protein_coupled_photoreceptor_act
,(olfactory_receptor_act
,(protein-hormone_receptor_act
,((rhodopsin-like_receptor_act
,(leukotriene_receptor_act
,cannabinoid_receptor_act
):3.844800e-15
):4.218100e-15
,(X-opioid_receptor_act
,((lysosphingolipid_and_lysophosphatidic_acid_receptor_act
,(platelet_activating_factor_receptor_act
,melatonin_receptor_act
):3.187500e-15
):3.466100e-15
,(anaphylatoxin_receptor_act
,(opioid_receptor_act
,(melanocortin_receptor_act
,(urotensin_II_receptor_act
,(orexin_receptor_act
,(N-formyl_peptide_receptor_act
,((endothelin_receptor_act
,peptide_receptor_act_G-protein_coupled
):1.712300e-15
,(thrombin_receptor_act
,bradykinin_receptor_act
):1.721300e-15
):1.906400e-15
):2.201700e-15
):2.569800e-15
):2.807300e-15
):3.399200e-15
):3.500900e-15
):3.725000e-15
):4.074100e-15
):4.355500e-15
):5.101400e-15
):5.593300e-15
):7.046400e-15
):1.464400e-14
,(((isopentenyl-diphosphate_delta-isomerase_act
,pyridoxamine-phosphate_oxidase_act
):1.366300e-15
,((cyclohexadienyl_dehydrogenase_act
,(prephenate_dehydrogenase_{NADP+}_act
,protochlorophyllide_reductase_act
):2.243900e-15
):2.443700e-15
,(structural_constituent_of_ribosome
,((porin_act
,cadherin_binding
):1.432500e-15
,(structural_constituent_of_eye_lens
,(structural_constituent_of_nuclear_pore
,(structural_constituent_of_cytoskeleton
,(structural_constituent_of_chorion_{sensu_Insecta}
,((structural_constituent_of_cuticle
,(structural_constituent_of_myelin_sheath
,structural_molecule_act
):1.273200e-15
):1.312200e-15
,(extracellular_matrix_structural_constituent
,structural_constituent_of_cell_wall
):1.379400e-15
):1.557300e-15
):1.962200e-15
):2.086900e-15
):2.326600e-15
):2.630000e-15
):2.874200e-15
):4.115200e-15
):6.409900e-01
):6.763400e-01
,((((delta_DNA_polymerase_act
,(beta_DNA_polymerase_act
,gamma_DNA-directed_DNA_polymerase_act
):1.511000e-15
):2.181200e-15
,(3'-5'-exoribonuclease_act
,exoribonuclease_II_act
):2.214200e-15
):2.540500e-15
,((peptidoglycan_glycosyltransferase_act
,(xyloglucan-xyloglucosyl_transferase_act
,(14-alpha-glucan_branching_enzyme_act
,(fucosyltransferase_act
,alpha-14-glucan-protein_synthase_{UDP-forming}_act
):1.085200e-15
):1.619400e-15
):1.873600e-15
):2.131700e-15
,(3-phosphoshikimate_1-carboxyvinyltransferase_act
,(tRNA_isopentenyltransferase_act
,(dihydropteroate_synthase_act
,(dimethylallyltranstransferase_act
,(thiamin-phosphate_diphosphorylase_act
,(prenyltransferase_act
,(hydroxymethylbilane_synthase_act
,(protein_prenyltransferase_act
,(3-deoxy-7-phosphoheptulonate_synthase_act
,(3-deoxy-8-phosphooctulonate_synthase_act
,(glutathione_transferase_act
,(riboflavin_synthase_act
,tryptophan_dimethylallyltransferase_act
):1.462600e-15
):1.543400e-15
):1.607900e-15
):1.786000e-15
):1.956000e-15
):2.060600e-15
):2.221500e-15
):2.442800e-15
):2.545500e-15
):2.684500e-15
):2.742800e-15
):3.029700e-15
):6.499900e-01
):6.755400e-01
,((ubiquinone_biosynthesis_monooxygenase_act
,(4-hydroxybenzoate_3-monooxygenase_act
,phenol_2-monooxygenase_act
):2.052900e-15
):2.379500e-15
,((copper_zinc_superoxide_dismutase_act
,(superoxide_dismutase_act
,isocitrate_dehydrogenase_{NADP+}_act
):1.371100e-15
):1.740200e-15
,(((arylsulfatase_act
,(N-acetylglucosamine-6-sulfatase_act
,sulfuric_ester_hydrolase_act
):1.899900e-15
):2.368500e-15
,((NAD{P}H_dehydrogenase_{quinone}_act
,(oxidoreductase_act_acting_on_NADH_or_NADPH_disulfide_as_acceptor
,oxidoreductase_act_acting_on_NADH_or_NADPH_quinone_or_similar_compound_as_acceptor
):1.892700e-15
):2.301500e-15
,(sulfate-transporting_ATPase_act
,(sulfate_transporter_act
,((inorganic_anion_transporter_act
,chromate_transporter_act
):1.785500e-15
,(nitrate_transporter_act
,arsenite_transporter_act
):1.817600e-15
):1.920900e-15
):2.440100e-15
):2.559600e-15
):6.470500e-01
):6.701200e-01
,(((cysteine_desulfurase_act
,kynureninase_act
):1.363300e-15
,(ADP-ribosylarginine_hydrolase_act
,(type_II_site-specific_deoxyribonuclease_act
,dGTPase_act
):5.398800e-16
):1.386000e-15
):6.605700e-01
,((((nitrite_reductase_$NAD{P}H$_act
,(oxidoreductase_act_acting_on_other_nitrogenous_compounds_as_donors_with_NAD_or_NADP_as_acceptor
,(((stearoyl-CoA_9-desaturase_act
,(sulfite_reductase_{ferredoxin}_act
,(cysteine_dioxygenase_act
,(vanadium_ion_binding
,(heme_binding
,(nitrogenase_act
,(hydrogensulfite_reductase_act
,(lipoxygenase_act
,(catechol_12-dioxygenase_act
,(biotin_synthase_act
,(isopenicillin-N_synthase_act
,3-hydroxyanthranilate_34-dioxygenase_act
):1.261000e-15
):1.758500e-15
):1.839100e-15
):2.577100e-15
):2.894000e-15
):3.327100e-15
):3.539200e-15
):3.818400e-15
):3.906700e-15
):3.933600e-15
):4.256900e-15
,(nitrate_reductase_act
,dimethyl_sulfoxide_reductase_act
):4.637400e-15
):5.144600e-15
,(ferrous_iron_binding
,(ferric_iron_binding
,(iron_ion_binding
,molybdenum_ion_binding
):4.503600e-15
):4.938400e-15
):5.902500e-15
):6.748200e-15
):7.464500e-15
):8.784200e-15
,((NAD+_synthase_{glutamine-hydrolyzing}_act
,(adenylosuccinate_synthase_act
,(formate-tetrahydrofolate_ligase_act
,((carbon-nitrogen_ligase_act_with_glutamine_as_amido-N-donor
,(asparagine_synthase_{glutamine-hydrolyzing}_act
,glutamyl-tRNA{Gln}_amidotransferase_act
):2.952100e-15
):3.449000e-15
,(phosphoribosylamine-glycine_ligase_act
,CTP_synthase_act
):3.606300e-15
):3.697700e-15
):4.021500e-15
):4.145500e-15
):4.190300e-15
,((ribulose-bisphosphate_carboxylase_act
,(glutamate_decarboxylase_act
,(5-oxopent-3-ene-12_5-tricarboxylate_decarboxylase_act
,(24-dihydroxyhept-2-ene-1_7-dioate_aldolase_act
,(aspartate_1-decarboxylase_act
,(oxaloacetate_decarboxylase_act
,(uroporphyrinogen_decarboxylase_act
,(aminocarboxymuconate-semialdehyde_decarboxylase_act
,(arginine_decarboxylase_act
,(tartronate-semialdehyde_synthase_act
,((2-oxoglutarate_decarboxylase_act
,phosphatidylserine_decarboxylase_act
):9.084900e-16
,(adenosylmethionine_decarboxylase_act
,((histidine_decarboxylase_act
,gamma-glutamyl_carboxylase_act
):7.427600e-16
,(methylmalonyl-CoA_decarboxylase_act
,phosphoribosylaminoimidazole_carboxylase_act
):8.520800e-16
):9.110800e-16
):1.004700e-15
):1.136500e-15
):1.233000e-15
):1.278600e-15
):1.437600e-15
):1.549600e-15
):1.644400e-15
):1.711900e-15
):1.740000e-15
):1.862700e-15
):2.047900e-15
):2.122200e-15
,((NAD+_ADP-ribosyltransferase_act
,(uracil_phosphoribosyltransferase_act
,(ATP_phosphoribosyltransferase_act
,(uridine_phosphorylase_act
,(NAD+-diphthamide_ADP-ribosyltransferase_act
,(nicotinate_phosphoribosyltransferase_act
,(nicotinate-nucleotide_diphosphorylase_{carboxylating}_act
,(NAD{P}+-protein-arginine_ADP-ribosyltransferase_act
,(((imidazoleglycerol-phosphate_synthase_act
,purine-nucleoside_phosphorylase_act
):1.022800e-15
,(amidophosphoribosyltransferase_act
,anthranilate_phosphoribosyltransferase_act
):1.033200e-15
):1.146500e-15
,(orotate_phosphoribosyltransferase_act
,queuine_tRNA-ribosyltransferase_act
):1.206000e-15
):1.236800e-15
):1.317400e-15
):1.442200e-15
):1.645700e-15
):1.723100e-15
):1.769600e-15
):1.875900e-15
):2.229200e-15
):3.549800e-15
,((uridine_kinase_act
,(D-methionine_transporter_act
,(type_I_site-specific_deoxyribonuclease_act
,(ATP-ADP_antiporter_act
,(thymidine_kinase_act
,(exodeoxyribonuclease_V_act
,(magnesium_chelatase_act
,(cGMP-dependent_protein_kinase_act
,(RNA_ligase_{ATP}_act
,(Janus_kinase_act
,dethiobiotin_synthase_act
):1.923600e-16
):3.725300e-16
):5.118200e-16
):5.649500e-16
):6.962500e-16
):8.561100e-16
):1.087200e-15
):1.302400e-15
):1.477900e-15
):1.574900e-15
,(protein-L-isoaspartate_{D-aspartate}_O-methyltransferase_act
,(site-specific_DNA-methyltransferase_{adenine-specific}_act
,(precorrin-3B_C17-methyltransferase_act
,(precorrin-4_C11-methyltransferase_act
,precorrin-6Y_C515-methyltransferase_{decarboxylating}_act
):1.520200e-15
):1.788300e-15
):2.277600e-15
):2.886600e-15
):5.170200e-01
):5.466200e-01
):5.899500e-01
):6.137200e-01
):6.252900e-01
,((glycosaminoglycan_binding
,(polysaccharide_binding
,heparin_binding
):1.185300e-15
):1.455000e-15
,(((calpain_act
,caspase_act
):2.612100e-15
,(cysteine-type_endopeptidase_act
,pyroglutamyl-peptidase_I_act
):2.655200e-15
):2.757100e-15
,(((melanin-concentrating_hormone_act
,((neuropeptide_hormone_act
,(diuretic_hormone_act
,(prothoracicotrophic_hormone_act
,(growth_hormone-releasing_hormone_act
,luteinizing_hormone-releasing_factor_act
):2.046400e-15
):2.439000e-15
):2.753100e-15
):3.094900e-15
,(ecdysis-triggering_hormone_act
,neurohypophyseal_hormone_act
):3.129200e-15
):3.246400e-15
):3.544400e-15
,(1-{5-phosphoribosyl}-5-$$5-phosphoribosylamino$methylideneamino$imidazole-4-carboxamide_isomerase_act
,(phosphoribosylanthranilate_isomerase_act
,(L-rhamnose_isomerase_act
,(L-fucose_isomerase_act
,(mannose-6-phosphate_isomerase_act
,((4-deoxy-L-threo-5-hexosulose-uronate_ketol-isomerase_act
,(ribose-5-phosphate_isomerase_act
,(intramolecular_oxidoreductase_act_interconverting_aldoses_and_ketoses
,(glucuronate_isomerase_act
,(glucose-6-phosphate_isomerase_act
,triose-phosphate_isomerase_act
):1.428700e-15
):1.491100e-15
):1.660500e-15
):1.747600e-15
):1.868700e-15
,(L-arabinose_isomerase_act
,xylose_isomerase_act
):2.006600e-15
):2.059200e-15
):2.493300e-15
):2.960500e-15
):3.412500e-15
):3.599000e-15
):3.802000e-15
):5.896900e-01
,((isocitrate_lyase_act
,(hydroxymethylglutaryl-CoA_lyase_act
,(naphthoate_synthase_act
,anthranilate_synthase_act
):1.999100e-15
):2.173400e-15
):2.418000e-15
,((thiamin_diphosphokinase_act
,(xylulokinase_act
,(protein_kinase_act
,(((glucokinase_act
,(galactokinase_act
,hexokinase_act
):3.572100e-15
):5.044900e-15
,(homoserine_kinase_act
,(ribulokinase_act
,ribokinase_act
):4.445700e-15
):5.304200e-15
):5.709100e-15
,(diacylglycerol_kinase_act
,((phosphoribulokinase_act
,((pantothenate_kinase_act
,mevalonate_kinase_act
):3.121600e-15
,((S-methyl-5-thioribose_kinase_act
,pyridoxal_kinase_act
):3.269400e-15
,(hydroxyethylthiazole_kinase_act
,pyruvate_kinase_act
):3.611800e-15
):4.445700e-15
):4.518700e-15
):5.450200e-15
,(acetylglutamate_kinase_act
,(2-amino-4-hydroxy-6-hydroxymethyldihydropteridine_diphosphokinase_act
,carbamate_kinase_act
):5.429800e-15
):5.784700e-15
):5.872300e-15
):6.223300e-15
):6.419200e-15
):6.650900e-15
):6.958800e-15
):7.172900e-15
,(thiamin_phosphate_kinase_act
,(phosphotransferase_act_alcohol_group_as_acceptor
,(transferase_act_transferring_nitrogenous_groups
,(protein-N{PI}-phosphohistidine-sugar_phosphotransferase_act
,(CoA-transferase_act
,(aspartate_kinase_act
,(phosphotransferase_act_for_other_substituted_phosphate_groups
,((transferase_act_transferring_phosphorus-containing_groups
,folic_acid_binding
):5.587300e-15
,((sulfotransferase_act
,transferase_act_transferring_sulfur-containing_groups
):5.141700e-15
,(((phosphotransferase_act_phosphate_group_as_acceptor
,(branched-chain-amino-acid_transaminase_act
,(adenosylmethionine-8-amino-7-oxononanoate_transaminase_act
,transaminase_act
):2.763600e-15
):4.014000e-15
):4.830800e-15
,((phosphofructokinase_act
,(shikimate_kinase_act
,(glycerone_kinase_act
,(glycerol_kinase_act
,(tagatose-6-phosphate_kinase_act
,(tetraacyldisaccharide_4'-kinase_act
,(NAD+_kinase_act
,(inositol_or_phosphatidylinositol_kinase_act
,(riboflavin_kinase_act
,glycerate_kinase_act
):2.550700e-15
):2.611300e-15
):2.662500e-15
):3.125500e-15
):3.327000e-15
):3.419700e-15
):3.879500e-15
):4.479200e-15
):4.703500e-15
,((phosphotransferase_act_nitrogenous_group_as_acceptor
,((nucleotidyltransferase_act
,((glucose-1-phosphate_thymidylyltransferase_act
,glucose-1-phosphate_adenylyltransferase_act
):2.229300e-15
,(DNA_nucleotidylexotransferase_act
,glycerol-3-phosphate_cytidylyltransferase_act
):2.774700e-15
):3.198200e-15
):3.602100e-15
,(RNA-directed_RNA_polymerase_act
,RNA-directed_DNA_polymerase_act
):4.059900e-15
):4.260300e-15
):4.701300e-15
,((phosphotransferase_act_carboxyl_group_as_acceptor
,glutamate_5-kinase_act
):4.552600e-15
,((phosphomethylpyrimidine_kinase_act
,polyphosphate_kinase_act
):3.543700e-15
,(butyrate_kinase_act
,(phosphomevalonate_kinase_act
,((phosphoglycerate_kinase_act
,carbohydrate_kinase_act
):3.181500e-15
,(pyruvate_water_dikinase_act
,kinase_act
):3.266200e-15
):4.051700e-15
):4.108000e-15
):4.421800e-15
):4.606700e-15
):4.836500e-15
):5.001300e-15
):5.045200e-15
):5.197900e-15
,(selenide_water_dikinase_act
,(thymidylate_kinase_act
,adenylate_kinase_act
):4.609300e-15
):5.294100e-15
):5.473000e-15
):5.694000e-15
):5.799200e-15
):5.959600e-15
):6.202700e-15
):6.397900e-15
):6.560400e-15
):6.771400e-15
):6.921400e-15
):8.013200e-15
):8.551000e-15
):6.182200e-01
):6.265400e-01
):6.426900e-01
):6.504600e-01
):6.518600e-01
,(((ubiquitin-protein_ligase_act
,((tetrahydrofolylpolyglutamate_synthase_act
,glutathione_synthase_act
):2.177900e-15
,(UDP-N-acetylmuramoylalanyl-D-glutamyl-26-diaminopimelate-D-alanyl-D-alanine_ligase_act
,((UDP-N-acetylmuramoylalanine-D-glutamate_ligase_act
,UDP-N-acetylmuramate-L-alanine_ligase_act
):1.903500e-15
,(glutamate-cysteine_ligase_act
,phosphoribosylaminoimidazolesuccinocarboxamide_synthase_act
):1.989000e-15
):2.166700e-15
):2.754500e-15
):2.892700e-15
):3.225900e-15
,((formyltetrahydrofolate_dehydrogenase_act
,(oxidoreductase_act_acting_on_the_CH-NH_group_of_donors_NAD_or_NADP_as_acceptor
,(methylenetetrahydrofolate_reductase_{NADPH}_act
,pyrroline-5-carboxylate_reductase_act
):1.564700e-15
):1.998400e-15
):2.406600e-15
,((glutamine-fructose-6-phosphate_transaminase_{isomerizing}_act
,tyrosine_transaminase_act
):2.724000e-15
,(4-aminobutyrate_transaminase_act
,histidinol-phosphate_transaminase_act
):2.900200e-15
):3.028000e-15
):6.359100e-01
):6.576000e-01
,(((((carboxy-lyase_act
,(phosphoenolpyruvate_carboxykinase_act
,((orotidine-5'-phosphate_decarboxylase_act
,(indole-3-glycerol-phosphate_synthase_act
,diaminopimelate_decarboxylase_act
):9.932900e-16
):1.106400e-15
,(malonyl-CoA_decarboxylase_act
,diphosphomevalonate_decarboxylase_act
):1.187800e-15
):1.288000e-15
):1.362600e-15
):1.523300e-15
,((phospho-N-acetylmuramoyl-pentapeptide-transferase_act
,CDP-glycerol_glycerophosphotransferase_act
):2.150000e-15
,(phosphopantetheinyltransferase_act
,cobalamin_5'-phosphate_synthase_act
):2.255300e-15
):2.315800e-15
):6.179100e-01
,((((DNA-directed_RNA_polymerase_act
,(ATP_adenylyltransferase_act
,(tRNA_adenylyltransferase_act
,(2-C-methyl-D-erythritol_4-phosphate_cytidylyltransferase_act
,((polyribonucleotide_nucleotidyltransferase_act
,polynucleotide_adenylyltransferase_act
):2.253700e-15
,($protein-PII$_uridylyltransferase_act
,(({23-dihydroxybenzoyl}adenylate_synthase_act
,3-deoxy-manno-octulosonate_cytidylyltransferase_act
):1.352500e-15
,(pantetheine-phosphate_adenylyltransferase_act
,(nicotinamide-nucleotide_adenylyltransferase_act
,(UDP-N-acetylglucosamine_diphosphorylase_act
,(UDP-glucose-hexose-1-phosphate_uridylyltransferase_act
,phosphatidate_cytidylyltransferase_act
):1.119400e-15
):1.206000e-15
):1.380400e-15
):1.477500e-15
):1.644500e-15
):2.318600e-15
):2.565900e-15
):2.744400e-15
):3.066700e-15
):3.177500e-15
):4.102800e-15
,(alpha_DNA_polymerase_act
,(DNA-directed_DNA_polymerase_act
,DNA_polymerase_processivity_factor_act
):5.230100e-15
):5.787700e-15
):7.860700e-15
,((D-lactate_dehydrogenase_act
,(L-malate_dehydrogenase_act
,(malate_dehydrogenase_{NADP+}_act
,(shikimate_5-dehydrogenase_act
,(L-lactate_dehydrogenase_act
,(homoserine_dehydrogenase_act
,(alcohol_dehydrogenase_act
,(hydroxymethylglutaryl-CoA_reductase_act
,(L-threonine_3-dehydrogenase_act
,(3-isopropylmalate_dehydrogenase_act
,(histidinol_dehydrogenase_act
,(tartrate_dehydrogenase_act
,(UDP-N-acetylmuramate_dehydrogenase_act
,(2-deoxy-D-gluconate_3-dehydrogenase_act
,(glucose-6-phosphate_1-dehydrogenase_act
,(ketol-acid_reductoisomerase_act
,(acetoacetyl-CoA_reductase_act
,(IMP_dehydrogenase_act
,(2-hydroxy-3-oxopropionate_reductase_act
,(glycerol-3-phosphate_dehydrogenase_{NAD+}_act
,dTDP-4-dehydrorhamnose_reductase_act
):8.539200e-16
):9.510100e-16
):1.012700e-15
):1.061200e-15
):1.109600e-15
):1.177000e-15
):1.393100e-15
):1.421300e-15
):1.676300e-15
):1.733300e-15
):1.793800e-15
):1.997200e-15
):2.047800e-15
):2.235200e-15
):2.354400e-15
):2.623800e-15
):2.682400e-15
):2.832900e-15
):3.275800e-15
):3.583200e-15
,((ribonuclease_III_act
,ribonuclease_H_act
):1.694800e-15
,(two-component_response_regulator_act
,(transcriptional_repressor_act
,(transcriptional_activator_act
,((RNA_polymerase_III_transcription_factor_act
,RNA_polymerase_II_transcription_factor_act
):2.246500e-15
,(transcription_initiation_factor_act
,(transcription_coactivator_act
,(transcription_regulator_act
,((transcription_antiterminator_act
,transcriptional_elongation_regulator_act
):1.843100e-15
,(positive_transcription_elongation_factor_act
,transcription_termination_factor_act
):1.858300e-15
):2.132100e-15
):2.347600e-15
):2.483700e-15
):2.608200e-15
):2.661800e-15
):2.807000e-15
):2.860600e-15
):3.177900e-15
):5.824600e-01
):6.303000e-01
):6.495800e-01
,(((metabotropic_glutamate_GABA-B-like_receptor_act
,G-protein_coupled_receptor_act_unknown_ligand
):6.075300e-16
,(cholesterol_binding
,steroid_binding
):1.200400e-15
):6.368500e-01
,(((precorrin-6A_reductase_act
,((oxidoreductase_act_acting_on_the_CH-CH_group_of_donors_NAD_or_NADP_as_acceptor
,dihydrodipicolinate_reductase_act
):2.235600e-15
,(prephenate_dehydrogenase_act
,23-dihydro-2_3-dihydroxybenzoate_dehydrogenase_act
):2.343700e-15
):2.427400e-15
):2.620400e-15
,(endopolyphosphatase_act
,(hydrogen-translocating_pyrophosphatase_act
,(inorganic_diphosphatase_act
,(phosphoribosyl-ATP_diphosphatase_act
,CDP-diacylglycerol_diphosphatase_act
):2.129100e-15
):2.516200e-15
):2.556800e-15
):3.273300e-15
):6.441700e-01
,((((dopamine_receptor_act
,(cholecystokinin_receptor_act
,(somatostatin_receptor_act
,(adrenocorticotropin_receptor_act
,(neuropeptide_receptor_act
,(tachykinin_receptor_act
,((neuromedin_U_receptor_act
,bombesin_receptor_act
):1.641200e-15
,(neurotensin_receptor_act_G-protein_coupled
,(neuropeptide_Y_receptor_act
,galanin_receptor_act
):1.532000e-15
):1.844600e-15
):1.917100e-15
):2.135900e-15
):2.393700e-15
):2.877700e-15
):3.281600e-15
):3.663300e-15
):3.821500e-15
,(((picornain_3C_act
,(ubiquitin_thiolesterase_act
,legumain_act
):1.632600e-15
):1.844300e-15
,((MAP_kinase_act
,(transmembrane_receptor_protein_serine/threonine_kinase_act
,((protein_serine/threonine_kinase_act
,(G-protein_coupled_receptor_kinase_act
,receptor_signaling_protein_serine/threonine_kinase_act
):1.940500e-15
):2.031500e-15
,(sigma_factor_antagonist_act
,DNA-dependent_protein_kinase_act
):2.195300e-15
):2.244200e-15
):2.314700e-15
):2.676200e-15
,(mating_pheromone_act
,(ATPase_act
,(pheromone_act
,(transcription_cofactor_act
,(unfolded_protein_binding
,(receptor_binding
,((protein_binding_bridging
,hormone_act
):3.623200e-15
,(host_cell_surface_receptor_binding
,((myosin_binding
,protein_dimerization_act
):3.393200e-15
,(calmodulin_binding
,(heat_shock_protein_binding
,(hemoglobin_binding
,(protein_homodimerization_act
,(GTPase_binding
,(mannose_binding
,((Rab_GTPase_binding
,microtubule_binding
):1.018800e-15
,(hematopoietin/interferon-class_{D200-domain}_cytokine_receptor_binding
,(chaperone_binding
,(enzyme_binding
,((immunoglobulin_binding
,cytokine_binding
):2.027500e-15
,(transcription_factor_binding
,(cytoskeletal_protein_binding
,(stem_cell_factor_receptor_binding
,(identical_protein_binding
,((sevenless_binding
,(transforming_growth_factor_beta_receptor_binding
,(epidermal_growth_factor_receptor_binding
,insulin_receptor_binding
):1.420700e-15
):1.966000e-15
):2.109600e-15
,((collagen_binding
,(protein_binding
,(protein_domain_specific_binding
,(importin-alpha_export_receptor_act
,(complement_binding
,beta-catenin_binding
):1.210600e-15
):1.354700e-15
):1.437400e-15
):1.560500e-15
):1.678400e-15
,(cytokine_act
,(CD27_receptor_binding
,chemokine_act
):1.575400e-15
):1.774500e-15
):2.174900e-15
):2.397000e-15
):2.544500e-15
):2.742900e-15
):2.799800e-15
):2.849800e-15
):2.992700e-15
):3.087000e-15
):3.115900e-15
):3.183500e-15
):3.589900e-15
):3.685400e-15
):3.828000e-15
):3.889700e-15
):3.954700e-15
):4.003100e-15
):4.096600e-15
):4.142200e-15
):4.183100e-15
):4.212500e-15
):4.257400e-15
):4.272000e-15
):4.472300e-15
):4.551500e-15
):4.705900e-15
):5.483700e-15
):5.030500e-01
):5.475700e-01
,((transmembrane_receptor_act
,(glutamate-gated_ion_channel_act
,(G-protein_coupled_receptor_act
,(photoreceptor_act
,((hedgehog_receptor_act
,U-plasminogen_activator_receptor_act
):1.873900e-15
,(diuretic_hormone_receptor_act
,neurotransmitter_receptor_act
):1.975500e-15
):2.192500e-15
):2.323700e-15
):2.479400e-15
):2.777200e-15
):2.948500e-15
,(plasminogen_activator_act
,(subtilisin_act
,(subtilase_act
,(dipeptidyl-peptidase_IV_act
,(thrombin_act
,((plasmin_act
,acrosin_act
):2.001500e-15
,(prolyl_oligopeptidase_act
,(repressor_LexA_act
,(serine-type_endopeptidase_act
,(murein_DD-endopeptidase_act
,(enteropeptidase_act
,endopeptidase_Clp_act
):1.539200e-15
):1.821800e-15
):1.870000e-15
):1.986400e-15
):2.085900e-15
):2.734400e-15
):2.819100e-15
):3.335600e-15
):3.440900e-15
):3.692500e-15
):3.949300e-15
):5.609300e-01
):5.767000e-01
):5.989800e-01
,((hematopoietin/interferon-class_{D200-domain}_cytokine_receptor_act
,(transferrin_receptor_act
,(interleukin_receptor_act
,(sulfonylurea_receptor_act
,(latrotoxin_receptor_act
,(non-G-protein_coupled_7TM_receptor_act
,(ribosome_receptor_act
,(MHC_class_I_receptor_act
,scavenger_receptor_act
):1.306800e-15
):1.597400e-15
):1.629100e-15
):1.703900e-15
):2.786100e-15
):2.924400e-15
):3.141200e-15
):3.446600e-15
,(dihydroorotase_act
,(hydrolase_act_acting_on_carbon-nitrogen_{but_not_peptide}_bonds_in_cyclic_amides
,(ureidoglycolate_hydrolase_act
,(agmatinase_act
,(creatinase_act
,(protein-arginine_deiminase_act
,(succinylarginine_dihydrolase_act
,(hydrolase_act_acting_on_carbon-nitrogen_{but_not_peptide}_bonds_in_linear_amidines
,(arginine_deiminase_act
,arginase_act
):1.197400e-15
):1.469900e-15
):1.578300e-15
):1.705900e-15
):1.748900e-15
):1.862500e-15
):3.045500e-15
):3.517200e-15
):3.864900e-15
):6.226000e-01
):6.251900e-01
,(((acid_phosphatase_act
,(phosphoric_monoester_hydrolase_act
,((histidinol-phosphatase_act
,(3-deoxy-manno-octulosonate-8-phosphatase_act
,((phosphoglycolate_phosphatase_act
,inositol_or_phosphatidylinositol_phosphatase_act
):1.502000e-15
,(mannosyl-3-phosphoglycerate_phosphatase_act
,phosphatidylglycerophosphatase_act
):1.658300e-15
):1.885500e-15
):2.059700e-15
):2.373800e-15
,(phosphoserine_phosphatase_act
,phosphohistidine_phosphatase_act
):2.580900e-15
):2.860600e-15
):2.950700e-15
):3.417000e-15
,((GTP_binding
,(receptor_signaling_protein_act
,(signal_transducer_act
,(two-component_sensor_act
,guanyl_nucleotide_binding
):1.854200e-15
):1.975700e-15
):2.078700e-15
):2.296000e-15
,(potassium-transporting_ATPase_act
,(calcium_ion_transporter_act
,(sodium_ion_transporter_act
,(potassium-hydrogen_antiporter_act
,potassium_ion_transporter_act
):1.773200e-15
):2.130700e-15
):2.939500e-15
):7.391700e-15
):5.640200e-01
):6.138800e-01
,((ligase_act_forming_phosphoric_ester_bonds
,((biotin_binding
,RNA-3'-phosphate_cyclase_act
):2.937200e-15
,((D-alanine-D-alanine_ligase_act
,(ligase_act_forming_carbon-nitrogen_bonds
,(tubulin-tyrosine_ligase_act
,(pantoate-beta-alanine_ligase_act
,acid-amino_acid_ligase_act
):1.996500e-15
):2.293000e-15
):2.359100e-15
):2.527500e-15
,(carbamoyl-phosphate_synthase_act
,argininosuccinate_synthase_act
):2.796100e-15
):3.134700e-15
):3.354200e-15
):4.319500e-15
,((((chitin_binding
,(cellulose_binding
,(alpha-mannosidase_act
,(chitosanase_act
,(alpha-N-arabinofuranosidase_act
,(beta-glucosidase_act
,(((glucosidase_act
,mannosidase_act
):1.131000e-15
,(mannosyl-oligosaccharide_glucosidase_act
,(alpha-glucuronidase_act
,glucan_14-alpha-glucosidase_act
):1.013400e-15
):1.184000e-15
):1.315000e-15
,(pullulanase_act
,(lysozyme_act
,(polygalacturonase_act
,(xylan_14-beta-xylosidase_act
,(chitinase_act
,cellulase_act
):8.013400e-16
):1.013900e-15
):1.199600e-15
):1.334300e-15
):1.384800e-15
):1.426600e-15
):1.527900e-15
):1.615600e-15
):2.022700e-15
):2.147900e-15
):2.192200e-15
):2.461000e-15
,((($acyl-carrier_protein$_S-malonyltransferase_act
,(argininosuccinate_lyase_act
,(N-acyltransferase_act
,(acyltransferase_act
,(acetyltransferase_act
,((fatty-acid_synthase_act
,3-oxoacyl-$acyl-carrier_protein$_synthase_act
):1.646200e-15
,(N-acetyltransferase_act
,glycylpeptide_N-tetradecanoyltransferase_act
):1.774700e-15
):1.863000e-15
):1.951100e-15
):2.087500e-15
):2.207300e-15
):2.340900e-15
):2.726900e-15
,(oxidoreductase_act_acting_on_paired_donors_with_incorporation_or_reduction_of_molecular_oxygen_NAD_or_NADH_as_one_donor_and_incorporation_of_one_atom_of_oxygen
,(nitric-oxide_synthase_act
,(dimethylaniline_monooxygenase_{N-oxide-forming}_act
,(oxidoreductase_act_acting_on_paired_donors_with_incorporation_or_reduction_of_molecular_oxygen_2-oxoglutarate_as_one_donor_and_incorporation_of_one_atom_each_of_oxygen_into_both_donors
,(procollagen-lysine_5-dioxygenase_act
,((oxidoreductase_act_acting_on_paired_donors_with_incorporation_or_reduction_of_molecular_oxygen_reduced_flavin_or_flavoprotein_as_one_donor_and_incorporation_of_one_atom_of_oxygen
,heme_oxygenase_{decyclizing}_act
):2.755700e-15
,(oxidoreductase_act_acting_on_paired_donors_with_oxidation_of_a_pair_of_donors_resulting_in_the_reduction_of_molecular_oxygen_to_two_molecules_of_water
,peptide-aspartate_beta-dioxygenase_act
):2.796700e-15
):3.096100e-15
):3.551300e-15
):3.596500e-15
):4.551800e-15
):5.357200e-15
):5.963900e-15
):5.910000e-01
,(((oxidoreductase_act_acting_on_the_CH-OH_group_of_donors_oxygen_as_acceptor
,(D-arabinono-14-lactone_oxidase_act
,(glucose-fructose_oxidoreductase_act
,(glycerol-3-phosphate_dehydrogenase_act
,choline_dehydrogenase_act
):1.021700e-15
):1.552000e-15
):1.652600e-15
):1.898800e-15
,(7S_RNA_binding
,((5S_rRNA_binding
,(double-stranded_RNA_binding
,(translation_initiation_factor_act
,rRNA_binding
):1.519600e-15
):1.686100e-15
):1.814600e-15
,(single-stranded_RNA_binding
,tRNA_binding
):2.163300e-15
):2.191100e-15
):2.382200e-15
):5.933700e-01
,(((formate_dehydrogenase_act
,(N-acetyl-gamma-glutamyl-phosphate_reductase_act
,acetaldehyde_dehydrogenase_{acetylating}_act
):1.870400e-15
):1.919800e-15
,(glyceraldehyde-3-phosphate_dehydrogenase_act
,(((betaine-aldehyde_dehydrogenase_act
,methylmalonate-semialdehyde_dehydrogenase_{acylating}_act
):1.314500e-15
,(L-aminoadipate-semialdehyde_dehydrogenase_act
,(glutamyl-tRNA_reductase_act
,aldehyde_dehydrogenase_$NAD{P}+$_act
):1.314600e-15
):1.475300e-15
):1.569900e-15
,(aspartate-semialdehyde_dehydrogenase_act
,glutamate-5-semialdehyde_dehydrogenase_act
):1.854500e-15
):1.987200e-15
):2.134600e-15
):2.183600e-15
,((calcium-transporting_ATPase_act
,(hydrogen-exporting_ATPase_act_phosphorylative_mechanism
,sodium-potassium-exchanging_ATPase_act
):1.393600e-15
):1.660100e-15
,((sirohydrochlorin_ferrochelatase_act
,((carbon-carbon_lyase_act
,(citrate_{pro-3S}-lyase_act
,(oxo-acid-lyase_act
,(DNA_photolyase_act
,citryl-CoA_lyase_act
):2.589100e-15
):3.076700e-15
):3.260100e-15
):3.574000e-15
,(ferrochelatase_act
,((sirohydrochlorin_cobaltochelatase_act
,alkylmercury_lyase_act
):2.633400e-15
,((glycosylphosphatidylinositol_diacylglycerol-lyase_act
,(phosphorus-oxygen_lyase_act
,adenylate_cyclase_act
):2.520600e-15
):2.913200e-15
,(cystathionine_beta-lyase_act
,(lactoylglutathione_lyase_act
,(carbon-sulfur_lyase_act
,methionine_gamma-lyase_act
):2.040400e-15
):2.260800e-15
):3.071400e-15
):3.250300e-15
):3.800300e-15
):3.948100e-15
):4.305600e-15
):6.939200e-15
,((prolyl_aminopeptidase_act
,(X-Pro_aminopeptidase_act
,aminopeptidase_act
):1.676600e-15
):2.286000e-15
,(((hydrolase_act
,diaminohydroxyphosphoribosylaminopyrimidine_deaminase_act
):7.114800e-15
,(adenine_deaminase_act
,(oxidoreductase_act_acting_on_the_CH-CH_group_of_donors
,(disulfide_oxidoreductase_act
,(cation_binding
,(transferase_act_transferring_acyl_groups_acyl_groups_converted_into_alkyl_on_transfer
,((ribonucleoside-triphosphate_reductase_act
,(oxidoreductase_act_acting_on_iron-sulfur_proteins_as_donors
,geranylgeranyl_reductase_act
):3.030800e-15
):5.827900e-15
,(isomerase_act
,((3-oxoacyl-$acyl-carrier_protein$_reductase_act
,5-amino-6-{5-phosphoribosylamino}uracil_reductase_act
):4.460700e-15
,(DNA_helicase_act
,((deaminase_act
,4-alpha-glucanotransferase_act
):5.299700e-15
,(transferase_act
,(lyase_act
,(catalytic_act
,((sulfite_reductase_{NADPH}_act
,(cytochrome-b5_reductase_act
,(NADH_dehydrogenase_act
,(electron_transporter_transferring_electrons_within_cytochrome_b6/f_complex_of_photosystem_II_act
,electron_carrier_act
):2.385600e-15
):3.156500e-15
):3.451700e-15
):3.637700e-15
,((recombinase_act
,integrase_act
):4.960000e-15
,(transferase_act_transferring_acyl_groups
,((quinolinate_synthetase_A_act
,glycogen_debranching_enzyme_act
):4.571000e-15
,((malic_enzyme_act
,((3-hydroxyisobutyrate_dehydrogenase_act
,(sepiapterin_reductase_act
,(oxidoreductase_act_acting_on_the_CH-OH_group_of_donors_NAD_or_NADP_as_acceptor
,(hydroxymethylglutaryl-CoA_reductase_{NADPH}_act
,(phosphogluconate_dehydrogenase_{decarboxylating}_act
,(2-dehydropantoate_2-reductase_act
,phosphoglycerate_dehydrogenase_act
):1.838300e-15
):2.071700e-15
):2.406200e-15
):2.543900e-15
):2.769600e-15
):2.841100e-15
,(oxidoreductase_act_acting_on_paired_donors_with_incorporation_or_reduction_of_molecular_oxygen
,(oxidoreductase_act_acting_on_the_aldehyde_or_oxo_group_of_donors_disulfide_as_acceptor
,(oxidoreductase_act_acting_on_the_aldehyde_or_oxo_group_of_donors_iron-sulfur_protein_as_acceptor
,($formate-C-acetyltransferase$-activating_enzyme
,(malate_dehydrogenase_act
,(oxidoreductase_act_acting_on_CH-OH_group_of_donors
,(succinate_dehydrogenase_act
,(oxidoreductase_act
,(ammonia_monooxygenase_act
,(acyl-CoA_reductase_act
,(acyl-CoA_binding
,((oxidoreductase_act_acting_on_single_donors_with_incorporation_of_molecular_oxygen
,carbon-monoxide_dehydrogenase_{acceptor}_act
):2.783600e-15
,(monooxygenase_act
,((oxidoreductase_act_acting_on_other_nitrogenous_compounds_as_donors
,oxidoreductase_act_acting_on_other_nitrogenous_compounds_as_donors_iron-sulfur_protein_as_acceptor
):1.211300e-15
,((oxidoreductase_act_acting_on_the_aldehyde_or_oxo_group_of_donors_NAD_or_NADP_as_acceptor
,(oxidoreductase_act_acting_on_the_aldehyde_or_oxo_group_of_donors
,formylmethanofuran_dehydrogenase_act
):1.351100e-15
):1.806300e-15
,(oxidoreductase_act_acting_on_CH2_groups
,(thyroxine_5'-deiodinase_act
,(oxidoreductase_act_acting_on_NADH_or_NADPH
,oxidoreductase_act_acting_on_NADH_or_NADPH_NAD_or_NADP_as_acceptor
):1.533000e-15
):1.716200e-15
):1.870000e-15
):2.159800e-15
):2.630100e-15
):2.795800e-15
):2.998600e-15
):3.088800e-15
):3.210000e-15
):3.365400e-15
):3.447100e-15
):3.502900e-15
):3.566600e-15
):3.614200e-15
):3.770000e-15
):3.891400e-15
):4.017400e-15
):4.066100e-15
):4.135200e-15
):4.524900e-15
,(phosphoheptose_isomerase_act
,((malate_synthase_act
,(transferase_act_transferring_amino-acyl_groups
,arginyltransferase_act
):3.094200e-15
):4.159500e-15
,((transposase_act
,(thiamin_pyrophosphate_binding
,(amylo-alpha-16-glucosidase_act
,((ligase_act
,helicase_act
):2.865800e-15
,(Holliday_junction_helicase_act
,(34-dihydroxy-2-butanone-4-phosphate_synthase_act
,RNA_helicase_act
):2.525200e-15
):3.129400e-15
):3.454500e-15
):3.723800e-15
):3.962400e-15
):4.089100e-15
,(transferase_act_transferring_groups_other_than_amino-acyl_groups
,(transferase_act_transferring_alkyl_or_aryl_{other_than_methyl}_groups
,(phosphorylase_act
,(galactosyltransferase_act
,(acetylglucosaminyltransferase_act
,(sialyltransferase_act
,((2-isopropylmalate_synthase_act
,(hydroxymethylglutaryl-CoA_synthase_act
,citrate_{Si}-synthase_act
):2.548000e-15
):3.132500e-15
,(transferase_act_transferring_glycosyl_groups
,(8-amino-7-oxononanoate_synthase_act
,((methionine_adenosyltransferase_act
,(homospermidine_synthase_act
,(nicotianamine_synthase_act
,cob{I}yrinic_acid_ac-diamide_adenosyltransferase_act
):1.664200e-15
):1.723900e-15
):2.219800e-15
,(adenine_phosphoribosyltransferase_act
,(transferase_act_transferring_pentosyl_groups
,(nicotinate-nucleotide-dimethylbenzimidazole_phosphoribosyltransferase_act
,(lipid-A-disaccharide_synthase_act
,(dolichyl-diphosphooligosaccharide-protein_glycotransferase_act
,(oligosaccharyl_transferase_act
,(hypoxanthine_phosphoribosyltransferase_act
,(transferase_act_transferring_hexosyl_groups
,mannosyltransferase_act
):1.054900e-15
):1.301100e-15
):1.560700e-15
):1.606900e-15
):2.040000e-15
):2.199700e-15
):2.624400e-15
):2.795200e-15
):2.928000e-15
):3.012500e-15
):3.212900e-15
):3.329500e-15
):3.507200e-15
):3.602200e-15
):3.696000e-15
):3.850200e-15
):4.057300e-15
):4.152900e-15
):4.270200e-15
):4.483400e-15
):4.623000e-15
):4.779400e-15
):5.109000e-15
):5.245400e-15
):5.269700e-15
):5.294800e-15
):5.490500e-15
):5.536300e-15
):5.582600e-15
):5.636400e-15
):5.658300e-15
):5.783100e-15
):6.041800e-15
):6.373100e-15
):6.496000e-15
):6.625800e-15
):6.728800e-15
):7.004400e-15
):7.624400e-15
):7.748000e-15
,((protein_disulfide_oxidoreductase_act
,(cytochrome-c_oxidase_act
,(nitrite_reductase_{NO-forming}_act
,(thioredoxin-disulfide_reductase_act
,((ferredoxin_reductase_act
,ferredoxin-NADP+_reductase_act
):1.160800e-15
,(glutathione-disulfide_reductase_act
,(dihydrolipoyl_dehydrogenase_act
,(electron_transporter_transferring_electrons_within_the_cyclic_electron_transport_pathway_of_photosynthesis_act
,methane_monooxygenase_act
):8.511100e-16
):1.083300e-15
):1.310100e-15
):1.366700e-15
):1.454900e-15
):2.021100e-15
):2.186000e-15
):2.300300e-15
,((DNA-dependent_ATPase_act
,(DNA-3-methyladenine_glycosylase_I_act
,(DNA_primase_act
,(((thyroid_hormone_receptor_act
,retinoic_acid_receptor_act
):3.402900e-15
,((steroid_hormone_receptor_act
,(glucocorticoid_receptor_act
,(androgen_receptor_act
,ecdysteroid_hormone_receptor_act
):2.918600e-15
):3.368000e-15
):4.044800e-15
,(sterol_carrier_act
,vitamin_D_binding
):4.260800e-15
):4.350400e-15
):5.041700e-15
,(mercury_ion_binding
,(translation_elongation_factor_act
,((DNA_ligase_{ATP}_act
,DNA_topoisomerase_act
):5.291000e-15
,(proline_dehydrogenase_act
,(DNA_topoisomerase_{ATP-hydrolyzing}_act
,((sigma_factor_act
,damaged_DNA_binding
):4.637700e-15
,(specific_transcriptional_repressor_act
,(((DNA_replication_origin_binding
,sequence-specific_DNA_binding
):3.334400e-15
,(DNA_binding
,transcription_factor_act
):3.479500e-15
):3.998200e-15
,(telomeric_DNA_binding
,(DNA_topoisomerase_type_I_act
,(telomeric_template_RNA_reverse_transcriptase_act
,translation_regulator_act
):3.982100e-16
):3.519100e-15
):4.221500e-15
):4.513900e-15
):4.768000e-15
):4.968700e-15
):5.203900e-15
):5.375700e-15
):5.490600e-15
):5.910600e-15
):6.410900e-15
):6.715000e-15
):8.036000e-15
):9.440800e-15
):2.603300e-14
,((arginine-tRNA_ligase_act
,(cysteine-tRNA_ligase_act
,(asparagine-tRNA_ligase_act
,(glutamate-tRNA_ligase_act
,(lysine-tRNA_ligase_act
,(methionine-tRNA_ligase_act
,(phenylalanine-tRNA_ligase_act
,(proline-tRNA_ligase_act
,(glycine-tRNA_ligase_act
,(histidine-tRNA_ligase_act
,(isoleucine-tRNA_ligase_act
,(leucine-tRNA_ligase_act
,(serine-tRNA_ligase_act
,(threonine-tRNA_ligase_act
,(alanine-tRNA_ligase_act
,(aminoacyl-tRNA_ligase_act
,(aspartate-tRNA_ligase_act
,(glutamine-tRNA_ligase_act
,(valine-tRNA_ligase_act
,(tyrosine-tRNA_ligase_act
,tryptophan-tRNA_ligase_act
):0.000000e+00
):0.000000e+00
):0.000000e+00
):0.000000e+00
):0.000000e+00
):0.000000e+00
):0.000000e+00
):0.000000e+00
):0.000000e+00
):0.000000e+00
):0.000000e+00
):0.000000e+00
):0.000000e+00
):0.000000e+00
):0.000000e+00
):0.000000e+00
):0.000000e+00
):0.000000e+00
):0.000000e+00
):0.000000e+00
,(((NADP_binding
,(coenzyme_binding
,FAD_binding
):4.250900e-15
):5.977200e-15
,(FMN_binding
,(nucleotide_binding
,(calcium-dependent_phospholipid_binding
,((oxygen_binding
,(cofactor_binding
,odorant_binding
):4.073600e-15
):4.447800e-15
,(lipid_binding
,(carbohydrate_binding
,((amine_binding
,selenium_binding
):3.959900e-15
,(extracellular_matrix_binding
,(phosphoinositide_binding
,(phospholipid_binding
,(drug_binding
,(penicillin_binding
,(binding
,(chromatin_binding
,(nucleoside_binding
,phosphate_binding
):1.174500e-15
):1.669300e-15
):2.061200e-15
):3.247100e-15
):3.539800e-15
):4.064900e-15
):4.189600e-15
):4.346200e-15
):4.517700e-15
):4.919600e-15
):5.051200e-15
):5.113200e-15
):5.404900e-15
):5.970600e-15
):6.184300e-15
):6.510800e-15
,(endonuclease_act
,(acetylornithine_deacetylase_act
,(serine-type_peptidase_act
,(adenosine_deaminase_act
,((HslUV_protease_act
,(pepsin_A_act
,aspartic-type_endopeptidase_act
):7.075800e-15
):7.555100e-15
,((metalloendopeptidase_act
,((threonine_endopeptidase_act
,(endopeptidase_act
,D-alanyl-D-alanine_endopeptidase_act
):4.873100e-15
):7.044200e-15
,(ATP-dependent_peptidase_act
,(metalloexopeptidase_act
,(meprin_A_act
,(neprilysin_act
,astacin_act
):4.377100e-15
):5.384200e-15
):7.227500e-15
):7.494500e-15
):7.785600e-15
):8.044800e-15
,(cysteine-type_peptidase_act
,(metallopeptidase_act
,(signal_peptidase_act
,(peptidase_act
,(nuclease_act
,(ribonuclease_act
,((phosphoric_ester_hydrolase_act
,hydrolase_act_acting_on_ester_bonds
):5.015600e-15
,(tRNA-specific_ribonuclease_act
,(hydrolase_act_acting_on_carbon-nitrogen_{but_not_peptide}_bonds_in_cyclic_amidines
,(hydrolase_act_acting_on_glycosyl_bonds
,(hydrolase_act_acting_on_carbon-nitrogen_{but_not_peptide}_bonds
,(((AMP_deaminase_act
,(dCTP_deaminase_act
,(cytidine_deaminase_act
,(galactosylceramidase_act
,hydrolase_act_hydrolyzing_O-glycosyl_compounds
):3.412800e-15
):4.008300e-15
):4.154400e-15
):4.518800e-15
,((((lipase_act
,lipoprotein_lipase_act
):3.641700e-15
,(pectinesterase_act
,(chlorophyllase_act
,(arylesterase_act
,(triacylglycerol_lipase_act
,(6-phosphogluconolactonase_act
,(cholinesterase_act
,(carboxylic_ester_hydrolase_act
,(aminoacyl-tRNA_hydrolase_act
,cutinase_act
):1.160500e-15
):1.476600e-15
):2.140900e-15
):2.757600e-15
):3.171100e-15
):3.363400e-15
):3.527300e-15
):3.838200e-15
):4.013400e-15
,((urease_act
,(peptide_deformylase_act
,succinyl-diaminopimelate_desuccinylase_act
):2.457600e-15
):3.550800e-15
,(glutaminase_act
,(asparaginase_act
,(UDP-3-O-$3-hydroxymyristoyl$_N-acetylglucosamine_deacetylase_act
,(histone_deacetylase_act
,(hydrolase_act_acting_on_carbon-nitrogen_{but_not_peptide}_bonds_in_linear_amides
,(N-acetylglucosamine-6-phosphate_deacetylase_act
,(formyltetrahydrofolate_deformylase_act
,(aminoacylase_act
,amidase_act
):1.151600e-15
):1.284300e-15
):1.793900e-15
):2.516200e-15
):2.777800e-15
):3.056500e-15
):3.518700e-15
):3.986500e-15
):4.212100e-15
):4.446600e-15
,(1-aminocyclopropane-1-carboxylate_deaminase_act
,(glucosylceramidase_act
,beta-fructofuranosidase_act
):3.329800e-15
):4.736100e-15
):4.749800e-15
):5.039200e-15
,(cobyrinic_acid_ac-diamide_synthase_act
,double-stranded_RNA_adenosine_deaminase_act
):5.045900e-15
):5.236100e-15
):5.339700e-15
):5.376200e-15
):5.881500e-15
):5.932700e-15
):6.127200e-15
):6.222600e-15
):6.589700e-15
):6.789800e-15
):7.191600e-15
):7.927300e-15
):8.047100e-15
):8.548400e-15
):8.656300e-15
):9.348900e-15
):9.510500e-15
):1.107600e-14
):1.984200e-14
):4.522100e-01
):4.662700e-01
):5.491000e-01
):5.691200e-01
):5.794900e-01
):6.102900e-01
):6.121300e-01
):6.142200e-01
):6.181400e-01
):6.199900e-01
):6.243900e-01
):6.268200e-01
,((receptor_act
,ligand-dependent_nuclear_receptor_act
):1.669200e-15
,(((uridylate_kinase_act
,nucleotide_kinase_act
):1.413500e-15
,(cytidylate_kinase_act
,nucleoside_diphosphate_kinase_act
):1.867100e-15
):2.326200e-15
,(prephenate_dehydratase_act
,(3-isopropylmalate_dehydratase_act
,(aconitate_hydratase_act
,(uroporphyrinogen-III_synthase_act
,(3-dehydroquinate_dehydratase_act
,(carbonate_dehydratase_act
,((2-methylcitrate_dehydratase_act
,nitrile_hydratase_act
):1.514200e-15
,(homoaconitate_hydratase_act
,(mannonate_dehydratase_act
,(urocanate_hydratase_act
,((imidazoleglycerol-phosphate_dehydratase_act
,tryptophan_synthase_act
):1.848000e-15
,(porphobilinogen_synthase_act
,(cystathionine_beta-synthase_act
,(hydro-lyase_act
,(dTDP-glucose_46-dehydratase_act
,((GDP-mannose_46-dehydratase_act
,(dihydroxy-acid_dehydratase_act
,(pseudouridylate_synthase_act
,(phosphopyruvate_hydratase_act
,(fumarate_hydratase_act
,propanediol_dehydratase_act
):8.272300e-16
):1.084800e-15
):1.107400e-15
):1.267700e-15
):1.518400e-15
,(dihydrodipicolinate_synthase_act
,phosphogluconate_dehydratase_act
):1.690700e-15
):1.748900e-15
):1.817100e-15
):1.896200e-15
):1.952600e-15
):2.062500e-15
):2.262500e-15
):2.273800e-15
):2.488700e-15
):2.599200e-15
):2.660800e-15
):2.811000e-15
):3.210300e-15
):3.350800e-15
):3.524400e-15
):3.715800e-15
):4.019000e-15
):6.180600e-01
):6.285800e-01
):6.307100e-01
,((oxidoreductase_act_acting_on_the_CH-CH_group_of_donors_iron-sulfur_protein_as_acceptor
,(acyl-CoA_dehydrogenase_act
,dihydroorotate_dehydrogenase_act
):1.489100e-15
):2.302900e-15
,((kinesin_binding
,tropomyosin_binding
):1.457800e-15
,(glycerophosphodiester_phosphodiesterase_act
,((sphingomyelin_phosphodiesterase_act
,(phosphoric_diester_hydrolase_act
,2'3'-cyclic-nucleotide_2'-phosphodiesterase_act
):1.851300e-15
):2.026700e-15
,(cyclic-nucleotide_phosphodiesterase_act
,2'3'-cyclic-nucleotide_3'-phosphodiesterase_act
):2.131000e-15
):2.260500e-15
):2.859100e-15
):5.850200e-01
):6.347700e-01
):6.385600e-01
):6.405600e-01
):6.421000e-01
):6.445800e-01
):6.550500e-01
):6.618400e-01
):6.621900e-01
):6.638700e-01
,(((drug_transporter_act
,(sodium_channel_act
,(calcium_channel_act
,(ion_channel_act
,(cation_channel_act
,(nicotinic_acetylcholine-activated_cation-selective_channel_act
,(((pantothenate_transporter_act
,uptake_permease_act
):2.412400e-15
,(lipid_transporter_act
,(protein_transporter_act
,(cation_transporter_act
,(carbohydrate_transporter_act
,(oxygen_transporter_act
,(metal_ion_transporter_act
,(molybdenum_ion_transporter_act
,(ATPase_act_coupled_to_transmembrane_movement_of_ions_phosphorylative_mechanism
,(intracellular_transporter_act
,(type_I_protein_secretor_act
,((permease_act
,type_III_protein_{virulence-related}_secretor_act
):1.274700e-15
,((toxin_transporter_act
,acyl_carrier_act
):1.645000e-15
,(nucleotide-sugar_transporter_act
,(ion_transporter_act
,(monovalent_inorganic_cation_transporter_act
,(protein_translocase_act
,(vitamin_transporter_act
,(carrier_act
,peptide_transporter_act
):1.149400e-15
):1.171100e-15
):1.424800e-15
):1.523500e-15
):1.648000e-15
):1.744900e-15
):1.833700e-15
):1.883100e-15
):2.034900e-15
):2.060700e-15
):2.120800e-15
):2.189100e-15
):2.208900e-15
):2.306400e-15
):2.346500e-15
):2.370600e-15
):2.422400e-15
):2.445800e-15
):2.500900e-15
,(transporter_act
,magnesium_ion_transporter_act
):2.563700e-15
):2.592600e-15
):2.900200e-15
):2.969500e-15
):3.062100e-15
):3.122700e-15
):3.249000e-15
):3.628400e-15
,(tumor_necrosis_factor_receptor_binding
,(granulocyte_macrophage_colony-stimulating_factor_receptor_binding
,(interleukin-1_receptor_binding
,(growth_factor_act
,(interleukin-12_receptor_binding
,(interleukin-2_receptor_binding
,(interleukin-1_receptor_antagonist_act
,(interleukin-4_receptor_binding
,(erythropoietin_receptor_binding
,(interferon-gamma_receptor_binding
,(interleukin-5_receptor_binding
,((oncostatin-M_receptor_binding
,(interleukin-13_receptor_binding
,leukemia_inhibitory_factor_receptor_binding
):2.252900e-15
):2.762100e-15
,(interleukin-3_receptor_binding
,(interleukin-6_receptor_binding
,(interleukin-7_receptor_binding
,(interleukin-11_receptor_binding
,interleukin-9_receptor_binding
):1.444600e-15
):2.112900e-15
):2.365100e-15
):2.802500e-15
):3.559900e-15
):3.722000e-15
):3.972100e-15
):4.203400e-15
):4.244900e-15
):4.613800e-15
):4.929700e-15
):5.014600e-15
):5.071900e-15
):5.208400e-15
):6.071300e-15
):1.768300e-14
):6.376500e-01
,((glycine_hydroxymethyltransferase_act
,((mRNA_methyltransferase_act
,tRNA_methyltransferase_act
):4.436200e-15
,(N-methyltransferase_act
,(protein-S-isoprenylcysteine_O-methyltransferase_act
,(mRNA_{nucleoside-2'-O-}-methyltransferase_act
,(uroporphyrin-III_C-methyltransferase_act
,(O-methyltransferase_act
,((RNA_methyltransferase_act
,tRNA_{guanine-N2-}-methyltransferase_act
):3.251600e-15
,((mRNA_{guanine-N7-}-methyltransferase_act
,tRNA_{5-methylaminomethyl-2-thiouridylate}-methyltransferase_act
):3.322500e-15
,((methyltransferase_act
,aminomethyltransferase_act
):2.827800e-15
,(S-adenosylmethionine-dependent_methyltransferase_act
,(protein_methyltransferase_act
,(tRNA_{uracil-5-}-methyltransferase_act
,((homocysteine_S-methyltransferase_act
,$ribulose-bisphosphate_carboxylase$-lysine_N-methyltransferase_act
):2.095700e-15
,(magnesium_protoporphyrin_IX_methyltransferase_act
,(thiopurine_S-methyltransferase_act
,(diphthine_synthase_act
,cyclopropane-fatty-acyl-phospholipid_synthase_act
):1.585700e-15
):1.845900e-15
):2.158600e-15
):2.339700e-15
):2.638500e-15
):2.811300e-15
):3.026000e-15
):3.360300e-15
):3.640000e-15
):3.697800e-15
):3.874800e-15
):4.098100e-15
):4.383800e-15
):4.747300e-15
):5.195500e-15
):5.340500e-15
):6.177300e-15
,(excinuclease_ABC_act
,(((3'-5'_exonuclease_act
,(5'-3'_exonuclease_act
,3'-5'-exodeoxyribonuclease_act
):3.245900e-15
):3.577900e-15
,(deoxyribonuclease_act
,exonuclease_act
):4.065900e-15
):5.459400e-15
,(endodeoxyribonuclease_act
,purine-specific_oxidized_base_lesion_DNA_N-glycosylase_act
):7.184800e-15
):8.461100e-15
):9.190400e-15
):6.445700e-01
):6.646200e-01
):6.668400e-01
,(((UDP-galactopyranose_mutase_act
,(intramolecular_transferase_act
,methylmalonyl-CoA_mutase_act
):1.456000e-15
):1.745000e-15
,(phosphopentomutase_act
,(phosphoglycerate_mutase_act
,((intramolecular_transferase_act_transferring_acyl_groups
,(intramolecular_transferase_act_phosphotransferases
,(phosphoenolpyruvate_mutase_act
,phosphomannomutase_act
):1.988300e-15
):2.150500e-15
):2.384700e-15
,(precorrin-8X_methylmutase_act
,phosphoglucomutase_act
):2.597400e-15
):2.664400e-15
):3.067100e-15
):3.173800e-15
):6.503900e-01
,((L-serine_ammonia-lyase_act
,(aspartate_ammonia-lyase_act
,(ethanolamine_ammonia-lyase_act
,(ammonia-lyase_act
,histidine_ammonia-lyase_act
):1.511100e-15
):1.667800e-15
):1.928300e-15
):2.529600e-15
,((holocytochrome-c_synthase_act
,1-aminocyclopropane-1-carboxylate_synthase_act
):9.352600e-16
,(L-ribulose-phosphate_4-epimerase_act
,(ADP-glyceromanno-heptose_6-epimerase_act
,(UDP-glucose_4-epimerase_act
,(racemase_and_epimerase_act_acting_on_carbohydrates_and_derivatives
,(aldose_1-epimerase_act
,(N-acylglucosamine-6-phosphate_2-epimerase_act
,(UDP-N-acetylglucosamine_2-epimerase_act
,(ribulose-phosphate_3-epimerase_act
,dTDP-4-dehydrorhamnose_35-epimerase_act
):1.554100e-15
):1.664800e-15
):1.768200e-15
):2.004500e-15
):2.354400e-15
):2.612900e-15
):2.976900e-15
):3.482300e-15
):6.099000e-01
):6.656300e-01
):6.706800e-01
):6.717300e-01
):6.736200e-01
):6.753000e-01
):6.801800e-01
):6.807900e-01
):6.844200e-01
):6.880200e-01
):6.897000e-01
):6.915200e-01
):6.982200e-01
):7.012600e-01
):7.020200e-01
):7.137200e-01
):7.163100e-01
):7.375800e-01
):7.779300e-01
):8.390300e-01
):1.000000e+00
;
